# Supplementary material for: SESS Model for Adolescent Sexual Health Promotion: A Quasi-Experimental Two-School Evaluation in Thailand
Source: Int J Environ Res Public Health. 2025 Oct 8;22(10):1536. doi: 10.3390/ijerph22101536 (PMC12564106; doi:10.3390/ijerph22101536)
Supplement: Supplementary file 1 [file ijerph-22-01536-s001.zip]

Archive with 1 entries (1 files):
- ijerph-3815335-supplementary.pdf
